# Supplementary material for: Therapeutic Effects of Apremilast on Enthesitis and Dactylitis in Real Clinical Setting: An Italian Multicenter Study
Source: J Clin Med. 2023 Jun 7;12(12):3892. doi: 10.3390/jcm12123892 (PMC10299365; doi:10.3390/jcm12123892)
Supplement: Supplementary file 1 [file jcm-12-03892-s001.zip]

Archive with 1 entries (1 files):
- jcm-2374412-supplementary.pdf
